# Supplementary material for: Sarracenia alata (Alph.Wood) Alph.Wood Microcuttings as a Source of Volatiles Potentially Responsible for Insects’ Respond
Source: Molecules. 2021 Apr 21;26(9):2406. doi: 10.3390/molecules26092406 (PMC8122457; doi:10.3390/molecules26092406)
Supplement: Supplementary file 1 [file molecules-26-02406-s001.zip]

Archive with 1 entries (1 files):
- molecules-1158213-supplementary.pdf
